# Supplementary material for: Counting people inside a region-of-interest in CCTV footage with deep learning
Source: PeerJ Comput Sci. 2022 Sep 22;8:e1067. doi: 10.7717/peerj-cs.1067 (PMC9575879; doi:10.7717/peerj-cs.1067)
Supplement: Supplemental Information 1 [file peerj-cs-08-1067-s001.zip]

Archive with 155 entries (131 files):
- codes/
- codes/config.py
- codes/datasets/
- codes/datasets/GCC/
- codes/datasets/GCC/GCC.py
- codes/datasets/GCC/loading_data.py
- codes/datasets/GCC/prepare_GCC.m
- codes/datasets/GCC/readme.md
- codes/datasets/GCC/setting.py
- codes/datasets/GCC/__init__.py
- codes/datasets/get_density_map_gaussian.m
- codes/datasets/pre_data.py
- codes/datasets/QNRF/
- codes/datasets/QNRF/loading_data.py
- codes/datasets/QNRF/preapre_QNRF.m
- codes/datasets/QNRF/QNRF.py
- codes/datasets/QNRF/readme.md
- codes/datasets/QNRF/setting.py
- codes/datasets/QNRF/__init__.py
- codes/datasets/RHC/
- codes/datasets/RHC2/
- codes/datasets/RHC2/loading_data.py
- codes/datasets/RHC2/readme.md
- codes/datasets/RHC2/RHC.py
- codes/datasets/RHC2/setting.py
- codes/datasets/RHC/loading_data.py
- codes/datasets/RHC/readme.md
- codes/datasets/RHC/RHC.py
- codes/datasets/RHC/setting.py
- codes/datasets/SHHA/
- codes/datasets/SHHA/loading_data.py
- codes/datasets/SHHA/pre_data.py
- codes/datasets/SHHA/readme.md
- codes/datasets/SHHA/setting.py
- codes/datasets/SHHA/SHHA.py
- codes/datasets/SHHA/__init__.py
- codes/datasets/SHHB/
- codes/datasets/SHHB/loading_data.py
- codes/datasets/SHHB/preapre_SHHB.m
- codes/datasets/SHHB/readme.md
- codes/datasets/SHHB/setting.py
- codes/datasets/SHHB/SHHB.py
- codes/datasets/SHHB/__init__.py
- codes/datasets/UCF50/
- codes/datasets/UCF50/loading_data.py
- codes/datasets/UCF50/preapre_UCF_CC_50.m
- codes/datasets/UCF50/readme.md
- codes/datasets/UCF50/setting.py
- codes/datasets/UCF50/UCF50.py
- codes/datasets/UCF50/__init__.py
- codes/datasets/WE/
- codes/datasets/WE/loading_data.py
- codes/datasets/WE/preapre_WE.m
- codes/datasets/WE/readme.md
- codes/datasets/WE/setting.py
- codes/datasets/WE/WE.py
- codes/datasets/WE/__init__.py
- codes/datasets/__init__.py
- codes/misc/
- codes/misc/attention/
- codes/misc/attention.py
- codes/misc/attention/Stand-Alone-Self-Attention/
- codes/misc/attention/Stand-Alone-Self-Attention/config.py
- codes/misc/attention/Stand-Alone-Self-Attention/LICENSE
- codes/misc/attention/Stand-Alone-Self-Attention/main.py
- codes/misc/attention/Stand-Alone-Self-Attention/model.py
- codes/misc/attention/Stand-Alone-Self-Attention/preprocess.py
- codes/misc/attention/Stand-Alone-Self-Attention/README.md
- codes/misc/cal_mean.py
- codes/misc/layer.py
- codes/misc/pytorch_ssim/
- codes/misc/pytorch_ssim/__init__.py
- codes/misc/ssim_loss.py
- codes/misc/transforms.py
- codes/misc/utils.py
- codes/misc/__init__.py
- codes/models/
- codes/models/CC.py
- codes/models/EFFCC.py
- codes/models/EFFCC.py.save
- codes/models/EfficientDet/
- codes/models/EfficientDet/bifpn.py
- codes/models/EfficientDet/efficientdet.py
- codes/models/EfficientDet/efficientnet.py
- codes/models/EfficientDet/losses.py
- codes/models/EfficientDet/module.py
- codes/models/EfficientDet/retinahead.py
- codes/models/EfficientDet/utils.py
- codes/models/EfficientDet/utils_eff/
- codes/models/EfficientDet/utils_eff/config_eff.py
- codes/models/EfficientDet/utils_eff/helper.py
- codes/models/EfficientDet/utils_eff/metric.py
- codes/models/EfficientDet/utils_eff/util.py
- codes/models/EfficientDet/utils_eff/visualization.py
- codes/models/EfficientDet/utils_eff/vis_bbox.py
- codes/models/EfficientDet/utils_eff/__init__.py
- codes/models/EfficientDet/__init__.py
- codes/models/efficientNet/
- codes/models/efficientNet/model.py
- codes/models/efficientNet/utils.py
- codes/models/efficientNet/__init__.py
- codes/models/FPNCC.py
- codes/models/FPNCC_Model/
- codes/models/FPNCC_Model/Res101_FPN.py
- codes/models/FPNCC_Model/Res101_FPN.py.save
- codes/models/FPNCC_Model/Res101_FPN.py.save.1
- codes/models/FPNCC_Model/Res101_FPN.py.save.2
- codes/models/FPNCC_Model/Res101_FPN_backup.py
- codes/models/FPNCC_Model/Res50_FPN.py
- codes/models/FPNCC_Model/__init__.py
- codes/models/M2T2OCC.py
- codes/models/M2T2OCC_Model/
- codes/models/M2T2OCC_Model/CMTL.py
- codes/models/M2T2OCC_Model/__init__.py
- codes/models/M2TCC.py
- codes/models/M2TCC_Model/
- codes/models/M2TCC_Model/SANet.py
- codes/models/M2TCC_Model/__init__.py
- codes/models/RHCC.py
- codes/models/RHCCC_Model/
- codes/models/RHCCC_Model/CSRNet.py
- codes/models/RHCCC_Model/efficientNet/
- codes/models/RHCCC_Model/efficientNet/model.py
- codes/models/RHCCC_Model/efficientNet/utils.py
- codes/models/RHCCC_Model/efficientNet/__init__.py
- codes/models/RHCCC_Model/Res101.py
- codes/models/RHCCC_Model/Res101.py.save
- codes/models/RHCCC_Model/Res101.py.save.1
- codes/models/RHCCC_Model/Res101_SFCN.py
- codes/models/RHCCC_Model/Res50.py
- codes/models/SCC_Model/
- codes/models/SCC_Model/AlexNet.py
- codes/models/SCC_Model/CSRNet.py
- codes/models/SCC_Model/MCNN.py
- codes/models/SCC_Model/Res101.py
- codes/models/SCC_Model/Res101_SFCN.py
- codes/models/SCC_Model/VGG.py
- codes/models/SCC_Model/VGG_decoder.py
- codes/models/SCC_Model/__init__.py
- codes/models/__init__.py
- codes/README.md
- codes/requirements.txt
- codes/test.csv
- codes/test.py
- codes/tester_for_fpncc.py
- codes/test_fpncc.py
- codes/train.py
- codes/trainer.py
- codes/trainer_for_CMTL.py
- codes/trainer_for_EFF.py
- codes/trainer_for_FPNCC.py
- codes/trainer_for_M2T2OCC.py
- codes/trainer_for_M2TCC.py
- codes/trainer_for_RHCC.py
- codes/__init__.py
