# Supplementary material for: Counting people inside a region-of-interest in CCTV footage with deep learning
Source: PeerJ Comput Sci. 2022 Sep 22;8:e1067. doi: 10.7717/peerj-cs.1067 (PMC9575879; doi:10.7717/peerj-cs.1067)
Supplement: Supplemental Information 1 [file peerj-cs-08-1067-s001.zip › codes/datasets/QNRF/readme.md]

Download processed data from [OneDrive](https://mailnwpueducn-my.sharepoint.com/:u:/g/personal/gjy3035_mail_nwpu_edu_cn/ES4wiRcUsTpMhGknuhEfm58BnqaLoaBS52cpY-7W03WaTw?e=JhtgLd) or generate a trainable dataset for our code using ```preapre_QNRF.m```.

## Generation:
- Download the original dataset.
- Add ```../../datasets``` to the path in Matlab.
- Run ```preapre_QNRF.m```.
