# Supplementary material for: Counting people inside a region-of-interest in CCTV footage with deep learning
Source: PeerJ Comput Sci. 2022 Sep 22;8:e1067. doi: 10.7717/peerj-cs.1067 (PMC9575879; doi:10.7717/peerj-cs.1067)
Supplement: Supplemental Information 1 [file peerj-cs-08-1067-s001.zip › codes/datasets/QNRF/setting.py]

from easydict import EasyDict as edict

# init
__C_QNRF = edict()

cfg_data = __C_QNRF

__C_QNRF.STD_SIZE = (768,1024)
__C_QNRF.TRAIN_SIZE = (576,768)
__C_QNRF.DATA_PATH = '../ProcessedData/UCF-QNRF-1024x1024-mod16'               

__C_QNRF.MEAN_STD = ([0.413525998592, 0.378520160913, 0.371616870165], [0.284849464893, 0.277046442032, 0.281509846449]) 

__C_QNRF.LABEL_FACTOR = 1
__C_QNRF.LOG_PARA = 100.

__C_QNRF.RESUME_MODEL = ''#model path
__C_QNRF.TRAIN_BATCH_SIZE = 4 #imgs

__C_QNRF.VAL_BATCH_SIZE = 1 # must be 1
