# Supplementary material for: Counting people inside a region-of-interest in CCTV footage with deep learning
Source: PeerJ Comput Sci. 2022 Sep 22;8:e1067. doi: 10.7717/peerj-cs.1067 (PMC9575879; doi:10.7717/peerj-cs.1067)
Supplement: Supplemental Information 1 [file peerj-cs-08-1067-s001.zip › codes/datasets/RHC2/readme.md]

Download processed data (fixed gaussian kernel) from [OneDrive](https://mailnwpueducn-my.sharepoint.com/:u:/g/personal/gjy3035_mail_nwpu_edu_cn/ET2mp-nFjUpNnqVCT3Iam4gB3mtDZFw7G600hxyP0YYC5g?e=grS8AS) or generate a trainable dataset for our code.

## Generation:
See also in ```../datasets/SHHB/readme.md```.


## Tips
- About the adaptive kernel, we find existing generation codes have some bugs. When we fix the bugs, we will release it. 
