# Supplementary material for: Counting people inside a region-of-interest in CCTV footage with deep learning
Source: PeerJ Comput Sci. 2022 Sep 22;8:e1067. doi: 10.7717/peerj-cs.1067 (PMC9575879; doi:10.7717/peerj-cs.1067)
Supplement: Supplemental Information 1 [file peerj-cs-08-1067-s001.zip › codes/datasets/SHHA/setting.py]

from easydict import EasyDict as edict

# init
__C_SHHA = edict()

cfg_data = __C_SHHA

__C_SHHA.STD_SIZE = (768,1024)
__C_SHHA.TRAIN_SIZE = (576,768) # 2D tuple or 1D scalar
__C_SHHA.DATA_PATH = '../ProcessedData/shanghaitech_part_A'               

__C_SHHA.MEAN_STD = ([0.410824894905, 0.370634973049, 0.359682112932], [0.278580576181, 0.26925137639, 0.27156367898])

__C_SHHA.LABEL_FACTOR = 1
__C_SHHA.LOG_PARA = 100.

__C_SHHA.RESUME_MODEL = ''#model path
__C_SHHA.TRAIN_BATCH_SIZE = 4 #imgs

__C_SHHA.VAL_BATCH_SIZE = 1 # must be 1
