# Supplementary material for: Counting people inside a region-of-interest in CCTV footage with deep learning
Source: PeerJ Comput Sci. 2022 Sep 22;8:e1067. doi: 10.7717/peerj-cs.1067 (PMC9575879; doi:10.7717/peerj-cs.1067)
Supplement: Supplemental Information 1 [file peerj-cs-08-1067-s001.zip › codes/datasets/SHHB/loading_data.py]

import torchvision.transforms as standard_transforms
from torch.utils.data import DataLoader
# from misc.data import DataLoader
import misc.transforms as own_transforms
from .SHHB import SHHB
from .setting import cfg_data 
import torch


def loading_data():
    mean_std = cfg_data.MEAN_STD
    log_para = cfg_data.LOG_PARA
    train_main_transform = own_transforms.Compose([
    	own_transforms.RandomCrop(cfg_data.TRAIN_SIZE),
    	own_transforms.RandomHorizontallyFlip()
    ])
    val_main_transform = own_transforms.Compose([
        own_transforms.RandomCrop(cfg_data.TRAIN_SIZE)
    ])
    val_main_transform = None
    img_transform = standard_transforms.Compose([
        standard_transforms.ToTensor(),
        standard_transforms.Normalize(*mean_std)
    ])
    gt_transform = standard_transforms.Compose([
        own_transforms.LabelNormalize(log_para)
    ])
    restore_transform = standard_transforms.Compose([
        own_transforms.DeNormalize(*mean_std),
        standard_transforms.ToPILImage()
    ])

    train_set = SHHB(cfg_data.DATA_PATH+'/train', 'train',main_transform=train_main_transform, img_transform=img_transform, gt_transform=gt_transform)
    train_loader = DataLoader(train_set, batch_size=cfg_data.TRAIN_BATCH_SIZE, num_workers=0, shuffle=True, drop_last=True)
    

    val_set = SHHB(cfg_data.DATA_PATH+'/test', 'test', main_transform=val_main_transform, img_transform=img_transform, gt_transform=gt_transform)
    val_loader = DataLoader(val_set, batch_size=cfg_data.VAL_BATCH_SIZE, num_workers=0, shuffle=True, drop_last=False)

    return train_loader, val_loader, restore_transform
