# Supplementary material for: Counting people inside a region-of-interest in CCTV footage with deep learning
Source: PeerJ Comput Sci. 2022 Sep 22;8:e1067. doi: 10.7717/peerj-cs.1067 (PMC9575879; doi:10.7717/peerj-cs.1067)
Supplement: Supplemental Information 1 [file peerj-cs-08-1067-s001.zip › codes/datasets/SHHB/preapre_SHHB.m]

clc; clear all;
dataset = 'B';
standard_size = [768,1024];

att = 'test';

dataset_name = ['shanghaitech_part_' dataset];
path = ['../data/ShanghaiTech_Crowd_Detecting/part_' dataset '_final/' att '_data/images/'];
output_path = '../data/768x1024RGB-k15-s4/';
train_path_img = strcat(output_path, dataset_name,'/', att, '/img/');
train_path_den = strcat(output_path, dataset_name,'/', att, '/den/');

gt_path = ['../data/ShanghaiTech_Crowd_Detecting/part_' dataset '_final/' att '_data/ground_truth/'];

mkdir(output_path)
mkdir(train_path_img);
mkdir(train_path_den);

if (dataset == 'A')
    num_images = 300;
else
    num_images = 400;
end

for idx = 1:num_images
    i = idx;
    if (mod(idx,10)==0)
        fprintf(1,'Processing %3d/%d files\n', idx, num_images);
    end
    load(strcat(gt_path, 'GT_IMG_',num2str(i),'.mat')) ;
    input_img_name = strcat(path,'IMG_',num2str(i),'.jpg');
    im = imread(input_img_name);  
    [h, w, c] = size(im);
    annPoints =  image_info{1}.location;


    rate = standard_size(1)/h;
    rate_w = w*rate;
    if rate_w>standard_size(2)
        rate = standard_size(2)/w;
    end
    rate_h = double(int16(h*rate))/h;
    rate_w = double(int16(w*rate))/w;
    im = imresize(im,[int16(h*rate),int16(w*rate)]);
    annPoints(:,1) = annPoints(:,1)*double(rate_w);
    annPoints(:,2) = annPoints(:,2)*double(rate_h);
    
    im_density = get_density_map_gaussian(im,annPoints,15,4); 
    im_density = im_density(:,:,1);
    
    imwrite(im, [train_path_img num2str(idx) '.jpg']);
    csvwrite([train_path_den num2str(idx) '.csv'], im_density);
end
