# Supplementary material for: Counting people inside a region-of-interest in CCTV footage with deep learning
Source: PeerJ Comput Sci. 2022 Sep 22;8:e1067. doi: 10.7717/peerj-cs.1067 (PMC9575879; doi:10.7717/peerj-cs.1067)
Supplement: Supplemental Information 1 [file peerj-cs-08-1067-s001.zip › codes/datasets/SHHB/setting.py]

from easydict import EasyDict as edict

# init
__C_SHHB = edict()

cfg_data = __C_SHHB

__C_SHHB.STD_SIZE = (768,1024)
__C_SHHB.TRAIN_SIZE = (576,768)
__C_SHHB.DATA_PATH = '../ProcessedData/shanghaitech_part_B'               

__C_SHHB.MEAN_STD = ([0.452016860247, 0.447249650955, 0.431981861591],[0.23242045939, 0.224925786257, 0.221840232611])

__C_SHHB.LABEL_FACTOR = 1
__C_SHHB.LOG_PARA = 100.

__C_SHHB.RESUME_MODEL = ''#model path
__C_SHHB.TRAIN_BATCH_SIZE = 1 #imgs

__C_SHHB.VAL_BATCH_SIZE = 1 # must be 1
