# Supplementary material for: Counting people inside a region-of-interest in CCTV footage with deep learning
Source: PeerJ Comput Sci. 2022 Sep 22;8:e1067. doi: 10.7717/peerj-cs.1067 (PMC9575879; doi:10.7717/peerj-cs.1067)
Supplement: Supplemental Information 1 [file peerj-cs-08-1067-s001.zip › codes/datasets/WE/setting.py]

from easydict import EasyDict as edict

# init
__C_WE = edict()

cfg_data = __C_WE

__C_WE.STD_SIZE = (576,720)
__C_WE.TRAIN_SIZE = (512,672)
__C_WE.DATA_PATH = '../ProcessedData/WE_blurred'               

__C_WE.MEAN_STD = ([0.504379212856, 0.510956227779, 0.505369007587], [0.22513884306, 0.225588873029, 0.22579960525])

__C_WE.LABEL_FACTOR = 1
__C_WE.LOG_PARA = 100.

__C_WE.RESUME_MODEL = ''#model path
__C_WE.TRAIN_BATCH_SIZE = 6 #imgs

__C_WE.VAL_BATCH_SIZE = 8 #

__C_WE.VAL_FOLDER = ['104207','200608','200702','202201','500717']
