# Supplementary material for: Counting people inside a region-of-interest in CCTV footage with deep learning
Source: PeerJ Comput Sci. 2022 Sep 22;8:e1067. doi: 10.7717/peerj-cs.1067 (PMC9575879; doi:10.7717/peerj-cs.1067)
Supplement: Supplemental Information 1 [file peerj-cs-08-1067-s001.zip › codes/datasets/WE/WE.py]

import numpy as np
import os
import random
from scipy import io as sio
import sys
import torch
from torch.utils import data
from PIL import Image, ImageOps

import pandas as pd

from config import cfg

class WE(data.Dataset):
    def __init__(self, data_path, mode, main_transform=None, img_transform=None, gt_transform=None):
        self.img_path = data_path + '/img'
        self.gt_path = data_path + '/den'
        self.data_files = [filename for filename in os.listdir(self.img_path) \
                           if os.path.isfile(os.path.join(self.img_path,filename))]
        self.num_samples = len(self.data_files) 
        self.main_transform=main_transform  
        self.img_transform = img_transform
        self.gt_transform = gt_transform     
    
    def __getitem__(self, index):
        fname = self.data_files[index]
        img, den = self.read_image_and_gt(fname)      
        if self.main_transform is not None:
            img, den = self.main_transform(img,den) 
        if self.img_transform is not None:
            img = self.img_transform(img)         
        if self.gt_transform is not None:
            den = self.gt_transform(den)               
        return img, den

    def __len__(self):
        return self.num_samples

    def read_image_and_gt(self,fname):
        img = Image.open(os.path.join(self.img_path,fname))
        if img.mode == 'L':
            img = img.convert('RGB')

        # den = sio.loadmat(os.path.join(self.gt_path,os.path.splitext(fname)[0] + '.mat'))
        # den = den['map']
        den = pd.read_csv(os.path.join(self.gt_path,os.path.splitext(fname)[0] + '.csv'), sep=',',header=None).values
        
        den = den.astype(np.float32, copy=False)    
        den = Image.fromarray(den)  
        return img, den    

    def get_num_samples(self):
        return self.num_samples       
            
        
