# Supplementary material for: Counting people inside a region-of-interest in CCTV footage with deep learning
Source: PeerJ Comput Sci. 2022 Sep 22;8:e1067. doi: 10.7717/peerj-cs.1067 (PMC9575879; doi:10.7717/peerj-cs.1067)
Supplement: Supplemental Information 1 [file peerj-cs-08-1067-s001.zip › codes/misc/attention/Stand-Alone-Self-Attention/main.py]

import torch
import torch.nn as nn
import torch.nn.functional as F
import torch.optim as optim

import os
from tqdm import tqdm
import shutil

from config import get_args, get_logger
from model import ResNet50, ResNet38, ResNet26
from preprocess import load_data


def adjust_learning_rate(optimizer, epoch, args):
    """Sets the learning rate to the initial LR decayed by 10 every 30 epochs"""
    lr = args.lr * (0.1 ** (epoch // 30))
    for param_group in optimizer.param_groups:
        param_group['lr'] = lr


def train(model, train_loader, optimizer, criterion, epoch, args, logger):
    model.train()

    train_acc = 0.0
    step = 0
    for data, target in train_loader:
        adjust_learning_rate(optimizer, epoch, args)
        if args.cuda:
            data, target = data.cuda(), target.cuda()

        optimizer.zero_grad()
        output = model(data)
        loss = criterion(output, target)
        loss.backward()
        optimizer.step()

        y_pred = output.data.max(1)[1]

        acc = float(y_pred.eq(target.data).sum()) / len(data) * 100.
        train_acc += acc
        step += 1
        if step % args.print_interval == 0:
            # print("[Epoch {0:4d}] Loss: {1:2.3f} Acc: {2:.3f}%".format(epoch, loss.data, acc), end='')
            logger.info("[Epoch {0:4d}] Loss: {1:2.3f} Acc: {2:.3f}%".format(epoch, loss.data, acc))
            for param_group in optimizer.param_groups:
                # print(",  Current learning rate is: {}".format(param_group['lr']))
                logger.info("Current learning rate is: {}".format(param_group['lr']))


def eval(model, test_loader, args):
    print('evaluation ...')
    model.eval()
    correct = 0
    with torch.no_grad():
        for data, target in test_loader:
            if args.cuda:
                data, target = data.cuda(), target.cuda()
            output = model(data)
            prediction = output.data.max(1)[1]
            correct += prediction.eq(target.data).sum()

    acc = 100. * float(correct) / len(test_loader.dataset)
    print('Test acc: {0:.2f}'.format(acc))
    return acc


def get_model_parameters(model):
    total_parameters = 0
    for layer in list(model.parameters()):
        layer_parameter = 1
        for l in list(layer.size()):
            layer_parameter *= l
        total_parameters += layer_parameter
    return total_parameters


def main(args, logger):
    train_loader, test_loader = load_data(args)
    if args.dataset == 'CIFAR10':
        num_classes = 10
    elif args.dataset == 'CIFAR100':
        num_classes = 100
    elif args.dataset == 'IMAGENET':
        num_classes = 1000

    print('img_size: {}, num_classes: {}, stem: {}'.format(args.img_size, num_classes, args.stem))
    if args.model_name == 'ResNet26':
        print('Model Name: {0}'.format(args.model_name))
        model = ResNet26(num_classes=num_classes, stem=args.stem)
    elif args.model_name == 'ResNet38':
        print('Model Name: {0}'.format(args.model_name))
        model = ResNet38(num_classes=num_classes, stem=args.stem)
    elif args.model_name == 'ResNet50':
        print('Model Name: {0}'.format(args.model_name))
        model = ResNet50(num_classes=num_classes, stem=args.stem)

    if args.pretrained_model:
        filename = 'best_model_' + str(args.dataset) + '_' + str(args.model_name) + '_' + str(args.stem) + '_ckpt.tar'
        print('filename :: ', filename)
        file_path = os.path.join('./checkpoint', filename)
        checkpoint = torch.load(file_path)

        model.load_state_dict(checkpoint['state_dict'])
        start_epoch = checkpoint['epoch']
        best_acc = checkpoint['best_acc']
        model_parameters = checkpoint['parameters']
        print('Load model, Parameters: {0}, Start_epoch: {1}, Acc: {2}'.format(model_parameters, start_epoch, best_acc))
        logger.info('Load model, Parameters: {0}, Start_epoch: {1}, Acc: {2}'.format(model_parameters, start_epoch, best_acc))
    else:
        start_epoch = 1
        best_acc = 0.0

    if args.cuda:
        if torch.cuda.device_count() > 1:
            model = nn.DataParallel(model)
        model = model.cuda()

    print("Number of model parameters: ", get_model_parameters(model))
    logger.info("Number of model parameters: {0}".format(get_model_parameters(model)))

    criterion = nn.CrossEntropyLoss()
    optimizer = optim.SGD(model.parameters(), lr=args.lr, momentum=args.momentum, weight_decay=args.weight_decay)

    for epoch in range(start_epoch, args.epochs + 1):
        train(model, train_loader, optimizer, criterion, epoch, args, logger)
        eval_acc = eval(model, test_loader, args)

        is_best = eval_acc > best_acc
        best_acc = max(eval_acc, best_acc)

        if not os.path.isdir('checkpoint'):
            os.mkdir('checkpoint')
        filename = 'model_' + str(args.dataset) + '_' + str(args.model_name) + '_' + str(args.stem) + '_ckpt.tar'
        print('filename :: ', filename)

        parameters = get_model_parameters(model)

        if torch.cuda.device_count() > 1:
            save_checkpoint({
                'epoch': epoch,
                'arch': args.model_name,
                'state_dict': model.module.state_dict(),
                'best_acc': best_acc,
                'optimizer': optimizer.state_dict(),
                'parameters': parameters,
            }, is_best, filename)
        else:
            save_checkpoint({
                'epoch': epoch,
                'arch': args.model_name,
                'state_dict': model.state_dict(),
                'best_acc': best_acc,
                'optimizer': optimizer.state_dict(),
                'parameters': parameters,
            }, is_best, filename)


def save_checkpoint(state, is_best, filename):
    file_path = os.path.join('./checkpoint', filename)
    torch.save(state, file_path)
    best_file_path = os.path.join('./checkpoint', 'best_' + filename)
    if is_best:
        print('best Model Saving ...')
        shutil.copyfile(file_path, best_file_path)


if __name__ == '__main__':
    args, logger = get_args()
    main(args, logger)
