# Supplementary material for: Counting people inside a region-of-interest in CCTV footage with deep learning
Source: PeerJ Comput Sci. 2022 Sep 22;8:e1067. doi: 10.7717/peerj-cs.1067 (PMC9575879; doi:10.7717/peerj-cs.1067)
Supplement: Supplemental Information 1 [file peerj-cs-08-1067-s001.zip › codes/misc/attention/Stand-Alone-Self-Attention/preprocess.py]

import torch

from torchvision import datasets, transforms


def load_data(args):
    print('Load Dataset :: {}'.format(args.dataset))
    if args.dataset == 'CIFAR10':
        transform_train = transforms.Compose([
            transforms.RandomCrop(32, padding=4),
            transforms.RandomHorizontalFlip(),
            transforms.ToTensor(),
            transforms.Normalize(
                mean=(0.4914, 0.4822, 0.4465),
                std=(0.2470, 0.2435, 0.2616)
            )
        ])

        transform_test = transforms.Compose([
            transforms.ToTensor(),
            transforms.Normalize(
                mean=(0.4914, 0.4822, 0.4465),
                std=(0.2470, 0.2435, 0.2616)
            )
        ])

        train_loader = torch.utils.data.DataLoader(
            datasets.CIFAR10('data', train=True, download=True, transform=transform_train),
            batch_size=args.batch_size,
            shuffle=True,
            num_workers=args.num_workers
        )

        test_loader = torch.utils.data.DataLoader(
            datasets.CIFAR10('data', train=False, transform=transform_test),
            batch_size=args.batch_size,
            shuffle=False,
            num_workers=args.num_workers
        )

    elif args.dataset == 'CIFAR100':
        transform_train = transforms.Compose([
            transforms.RandomCrop(32, padding=4),
            transforms.RandomHorizontalFlip(),
            transforms.ToTensor(),
            transforms.Normalize(
                mean=(0.5071, 0.4865, 0.4409),
                std=(0.2673, 0.2564, 0.2762)
            ),
        ])
        transform_test = transforms.Compose([
            transforms.ToTensor(),
            transforms.Normalize(
                mean=(0.5071, 0.4865, 0.4409),
                std=(0.2673, 0.2564, 0.2762)
            ),
        ])

        train_loader = torch.utils.data.DataLoader(
            datasets.CIFAR100('data', train=True, download=True, transform=transform_train),
            batch_size=args.batch_size,
            shuffle=True,
            num_workers=args.num_workers
        )

        test_loader = torch.utils.data.DataLoader(
            datasets.CIFAR100('data', train=False, transform=transform_test),
            batch_size=args.batch_size,
            shuffle=False,
            num_workers=args.num_workers
        )

    elif args.dataset == 'MNIST':
        transform = transforms.Compose([
            transforms.ToTensor(),
            transforms.Normalize(
                mean=(0.1307,),
                std=(0.3081,)
            )
        ])
        train_loader = torch.utils.data.DataLoader(
            datasets.MNIST('data', train=True, download=True, transform=transform),
            batch_size=args.batch_size,
            shuffle=True,
            num_workers=args.num_workers
        )

        test_loader = torch.utils.data.DataLoader(
            datasets.MNIST('data', train=False, transform=transform),
            batch_size=args.batch_size,
            shuffle=False,
            num_workers=args.num_workers
        )

    elif args.dataset == 'IMAGENET':
        pass

    return train_loader, test_loader
