# Supplementary material for: Counting people inside a region-of-interest in CCTV footage with deep learning
Source: PeerJ Comput Sci. 2022 Sep 22;8:e1067. doi: 10.7717/peerj-cs.1067 (PMC9575879; doi:10.7717/peerj-cs.1067)
Supplement: Supplemental Information 1 [file peerj-cs-08-1067-s001.zip › codes/misc/cal_mean.py]

import argparse
import torchvision.datasets as dset


import pdb
from PIL import Image
import numpy as np
import os


# TODO 

def make_parser():
    parser = argparse.ArgumentParser()
    parser.add_argument('--trainDataPath', type=str, default='/media/D/DataSet/UCF-QNRF_ECCV18/train_img', 
                        help='absolute path to your data path')
    return parser

if __name__ == '__main__':
    args = make_parser().parse_args()

    imgs_list = []

    for i_img, img_name in enumerate(os.listdir(args.trainDataPath)):
        if i_img % 100 == 0:
            print i_img
        img = Image.open(os.path.join(args.trainDataPath, img_name))
        if img.mode == 'L':
            img = img.convert('RGB')

        img = np.array(img.resize((1024,768),Image.BILINEAR))

        imgs_list.append(img)

    imgs = np.array(imgs_list).astype(np.float32)/255.
    red = imgs[:,:,:,0]
    green = imgs[:,:,:,1]
    blue = imgs[:,:,:,2]


    print("means: [{}, {}, {}]".format(np.mean(red),np.mean(green),np.mean(blue)))
    print("stdevs: [{}, {}, {}]".format(np.std(red),np.std(green),np.std(blue)))
