# Supplementary material for: Counting people inside a region-of-interest in CCTV footage with deep learning
Source: PeerJ Comput Sci. 2022 Sep 22;8:e1067. doi: 10.7717/peerj-cs.1067 (PMC9575879; doi:10.7717/peerj-cs.1067)
Supplement: Supplemental Information 1 [file peerj-cs-08-1067-s001.zip › codes/models/EfficientDet/efficientnet.py]

import torch
from torch import nn
from torch.nn import functional as F

from .utils import (
    round_filters,
    round_repeats,
    drop_connect,
    get_same_padding_conv2d,
    get_model_params,
    efficientnet_params,
    load_pretrained_weights,
    Swish,
    MemoryEfficientSwish,
)


class MBConvBlock(nn.Module):
    """
    Mobile Inverted Residual Bottleneck Block
    Args:
        block_args (namedtuple): BlockArgs, see above
        global_params (namedtuple): GlobalParam, see above
    Attributes:
        has_se (bool): Whether the block contains a Squeeze and Excitation layer.
    """

    def __init__(self, block_args, global_params):
        super().__init__()
        self._block_args = block_args
        self._bn_mom = 1 - global_params.batch_norm_momentum
        self._bn_eps = global_params.batch_norm_epsilon
        self.has_se = (self._block_args.se_ratio is not None) and (
            0 < self._block_args.se_ratio <= 1)
        self.id_skip = block_args.id_skip  # skip connection and drop connect

        # Get static or dynamic convolution depending on image size
        Conv2d = get_same_padding_conv2d(image_size=global_params.image_size)

        # Expansion phase
        inp = self._block_args.input_filters  # number of input channels
        oup = self._block_args.input_filters * \
            self._block_args.expand_ratio  # number of output channels
        if self._block_args.expand_ratio != 1:
            self._expand_conv = Conv2d(
                in_channels=inp, out_channels=oup, kernel_size=1, bias=False)
            self._bn0 = nn.BatchNorm2d(
                num_features=oup, momentum=self._bn_mom, eps=self._bn_eps)
        # Depthwise convolution phase
        k = self._block_args.kernel_size
        s = self._block_args.stride
        self._depthwise_conv = Conv2d(
            in_channels=oup, out_channels=oup, groups=oup,  # groups makes it depthwise
            kernel_size=k, stride=s, bias=False)
        self._bn1 = nn.BatchNorm2d(
            num_features=oup, momentum=self._bn_mom, eps=self._bn_eps)

        # Squeeze and Excitation layer, if desired
        if self.has_se:
            num_squeezed_channels = max(
                1, int(self._block_args.input_filters * self._block_args.se_ratio))
            self._se_reduce = Conv2d(
                in_channels=oup, out_channels=num_squeezed_channels, kernel_size=1)
            self._se_expand = Conv2d(
                in_channels=num_squeezed_channels, out_channels=oup, kernel_size=1)

        # Output phase
        final_oup = self._block_args.output_filters
        self._project_conv = Conv2d(
            in_channels=oup, out_channels=final_oup, kernel_size=1, bias=False)
        self._bn2 = nn.BatchNorm2d(
            num_features=final_oup, momentum=self._bn_mom, eps=self._bn_eps)
        self._swish = MemoryEfficientSwish()

    def forward(self, inputs, drop_connect_rate=None):
        """
        :param inputs: input tensor
        :param drop_connect_rate: drop connect rate (float, between 0 and 1)
        :return: output of block
        """

        # Expansion and Depthwise Convolution
        x = inputs
        if self._block_args.expand_ratio != 1:
            x = self._swish(self._bn0(self._expand_conv(inputs)))

        x = self._swish(self._bn1(self._depthwise_conv(x)))

        # Squeeze and Excitation
        if self.has_se:
            x_squeezed = F.adaptive_avg_pool2d(x, 1)
            x_squeezed = self._se_expand(
                self._swish(self._se_reduce(x_squeezed)))
            x = torch.sigmoid(x_squeezed) * x

        x = self._bn2(self._project_conv(x))

        # Skip connection and drop connect
        input_filters, output_filters = self._block_args.input_filters, self._block_args.output_filters
        if self.id_skip and self._block_args.stride == 1 and input_filters == output_filters:
            if drop_connect_rate:
                x = drop_connect(x, p=drop_connect_rate,
                                 training=self.training)
            x = x + inputs  # skip connection
        return x

    def set_swish(self, memory_efficient=True):
        """Sets swish function as memory efficient (for training) or standard (for export)"""
        self._swish = MemoryEfficientSwish() if memory_efficient else Swish()


class EfficientNet(nn.Module):
    """
    An EfficientNet model. Most easily loaded with the .from_name or .from_pretrained methods
    Args:
        blocks_args (list): A list of BlockArgs to construct blocks
        global_params (namedtuple): A set of GlobalParams shared between blocks
    Example:
        model = EfficientNet.from_pretrained('efficientnet-b0')
    """

    def __init__(self, blocks_args=None, global_params=None):
        super().__init__()
        assert isinstance(blocks_args, list), 'blocks_args should be a list'
        assert len(blocks_args) > 0, 'block args must be greater than 0'
        self._global_params = global_params
        self._blocks_args = blocks_args

        # Get static or dynamic convolution depending on image size
        Conv2d = get_same_padding_conv2d(image_size=global_params.image_size)

        # Batch norm parameters
        bn_mom = 1 - self._global_params.batch_norm_momentum
        bn_eps = self._global_params.batch_norm_epsilon

        # Stem
        in_channels = 3  # rgb
        # number of output channels
        out_channels = round_filters(32, self._global_params)
        self._conv_stem = Conv2d(
            in_channels, out_channels, kernel_size=3, stride=2, bias=False)
        self._bn0 = nn.BatchNorm2d(
            num_features=out_channels, momentum=bn_mom, eps=bn_eps)

        # Build blocks
        self._blocks = nn.ModuleList([])
        for i in range(len(self._blocks_args)):
            # Update block input and output filters based on depth multiplier.
            self._blocks_args[i] = self._blocks_args[i]._replace(
                input_filters=round_filters(
                    self._blocks_args[i].input_filters, self._global_params),
                output_filters=round_filters(
                    self._blocks_args[i].output_filters, self._global_params),
                num_repeat=round_repeats(
                    self._blocks_args[i].num_repeat, self._global_params)
            )

            # The first block needs to take care of stride and filter size increase.
            self._blocks.append(MBConvBlock(
                self._blocks_args[i], self._global_params))
            if self._blocks_args[i].num_repeat > 1:
                self._blocks_args[i] = self._blocks_args[i]._replace(
                    input_filters=self._blocks_args[i].output_filters, stride=1)
            for _ in range(self._blocks_args[i].num_repeat - 1):
                self._blocks.append(MBConvBlock(
                    self._blocks_args[i], self._global_params))

        # Head'efficientdet-d0': 'efficientnet-b0',
        # output of final block
        in_channels = self._blocks_args[len(
            self._blocks_args)-1].output_filters
        out_channels = round_filters(1280, self._global_params)
        self._conv_head = Conv2d(
            in_channels, out_channels, kernel_size=1, bias=False)
        self._bn1 = nn.BatchNorm2d(
            num_features=out_channels, momentum=bn_mom, eps=bn_eps)

        # Final linear layer
        self._avg_pooling = nn.AdaptiveAvgPool2d(1)
        self._dropout = nn.Dropout(self._global_params.dropout_rate)
        self._fc = nn.Linear(out_channels, self._global_params.num_classes)
        self._swish = MemoryEfficientSwish()

    def set_swish(self, memory_efficient=True):
        """Sets swish function as memory efficient (for training) or standard (for export)"""
        self._swish = MemoryEfficientSwish() if memory_efficient else Swish()
        for block in self._blocks:
            block.set_swish(memory_efficient)

    def extract_features(self, inputs):
        """ Returns output of the final convolution layer """
        # Stem
        x = self._swish(self._bn0(self._conv_stem(inputs)))

        P = []
        index = 0
        num_repeat = 0
        # Blocks
        for idx, block in enumerate(self._blocks):
            drop_connect_rate = self._global_params.drop_connect_rate
            if drop_connect_rate:
                drop_connect_rate *= float(idx) / len(self._blocks)
            x = block(x, drop_connect_rate=drop_connect_rate)
            num_repeat = num_repeat + 1
            if(num_repeat == self._blocks_args[index].num_repeat):
                num_repeat = 0
                index = index + 1
                P.append(x)
        return P

    def forward(self, inputs):
        """ Calls extract_features to extract features, applies final linear layer, and returns logits. """
        # Convolution layers
        P = self.extract_features(inputs)
        return P

    @classmethod
    def from_name(cls, model_name, override_params=None):
        cls._check_model_name_is_valid(model_name)
        blocks_args, global_params = get_model_params(
            model_name, override_params)
        return cls(blocks_args, global_params)

    @classmethod
    def from_pretrained(cls, model_name, num_classes=1000, in_channels=3):
        model = cls.from_name(model_name, override_params={
                              'num_classes': num_classes})
        load_pretrained_weights(
            model, model_name, load_fc=(num_classes == 1000))
        if in_channels != 3:
            Conv2d = get_same_padding_conv2d(
                image_size=model._global_params.image_size)
            out_channels = round_filters(32, model._global_params)
            model._conv_stem = Conv2d(
                in_channels, out_channels, kernel_size=3, stride=2, bias=False)
        return model

    @classmethod
    def from_pretrained(cls, model_name, num_classes=1000):
        model = cls.from_name(model_name, override_params={
                              'num_classes': num_classes})
        load_pretrained_weights(
            model, model_name, load_fc=(num_classes == 1000))

        return model

    @classmethod
    def get_image_size(cls, model_name):
        cls._check_model_name_is_valid(model_name)
        _, _, res, _ = efficientnet_params(model_name)
        return res

    @classmethod
    def _check_model_name_is_valid(cls, model_name, also_need_pretrained_weights=False):
        """ Validates model name. None that pretrained weights are only available for
        the first four models (efficientnet-b{i} for i in 0,1,2,3) at the moment. """
        num_models = 4 if also_need_pretrained_weights else 8
        valid_models = ['efficientnet-b'+str(i) for i in range(num_models)]
        if model_name not in valid_models:
            raise ValueError('model_name should be one of: ' +
                             ', '.join(valid_models))

    def get_list_features(self):
        list_feature = []
        for idx in range(len(self._blocks_args)):
            list_feature.append(self._blocks_args[idx].output_filters)

        return list_feature


if __name__ == '__main__':
    model = EfficientNet.from_pretrained('efficientnet-b0')
    inputs = torch.randn(4, 3, 640, 640)
    P = model(inputs)
    for idx, p in enumerate(P):
        print('P{}: {}'.format(idx, p.size()))
    # print('model: ', model)
