# Supplementary material for: Counting people inside a region-of-interest in CCTV footage with deep learning
Source: PeerJ Comput Sci. 2022 Sep 22;8:e1067. doi: 10.7717/peerj-cs.1067 (PMC9575879; doi:10.7717/peerj-cs.1067)
Supplement: Supplemental Information 1 [file peerj-cs-08-1067-s001.zip › codes/models/EfficientDet/module.py]

import numpy as np
import torch
import warnings
import torch.nn as nn
import torch.nn.functional as F


class BBoxTransform(nn.Module):

    def __init__(self, mean=None, std=None):
        super(BBoxTransform, self).__init__()
        if mean is None:
            self.mean = torch.from_numpy(
                np.array([0, 0, 0, 0]).astype(np.float32))
        else:
            self.mean = mean
        if std is None:
            self.std = torch.from_numpy(
                np.array([0.1, 0.1, 0.2, 0.2]).astype(np.float32))
        else:
            self.std = std

    def forward(self, boxes, deltas):

        widths = boxes[:, :, 2] - boxes[:, :, 0]
        heights = boxes[:, :, 3] - boxes[:, :, 1]
        ctr_x = boxes[:, :, 0] + 0.5 * widths
        ctr_y = boxes[:, :, 1] + 0.5 * heights

        dx = deltas[:, :, 0] * self.std[0] + self.mean[0]
        dy = deltas[:, :, 1] * self.std[1] + self.mean[1]
        dw = deltas[:, :, 2] * self.std[2] + self.mean[2]
        dh = deltas[:, :, 3] * self.std[3] + self.mean[3]

        pred_ctr_x = ctr_x + dx * widths
        pred_ctr_y = ctr_y + dy * heights
        pred_w = torch.exp(dw) * widths
        pred_h = torch.exp(dh) * heights

        pred_boxes_x1 = pred_ctr_x - 0.5 * pred_w
        pred_boxes_y1 = pred_ctr_y - 0.5 * pred_h
        pred_boxes_x2 = pred_ctr_x + 0.5 * pred_w
        pred_boxes_y2 = pred_ctr_y + 0.5 * pred_h

        pred_boxes = torch.stack(
            [pred_boxes_x1, pred_boxes_y1, pred_boxes_x2, pred_boxes_y2], dim=2)

        return pred_boxes


class ClipBoxes(nn.Module):

    def __init__(self, width=None, height=None):
        super(ClipBoxes, self).__init__()

    def forward(self, boxes, img):

        batch_size, num_channels, height, width = img.shape

        boxes[:, :, 0] = torch.clamp(boxes[:, :, 0], min=0)
        boxes[:, :, 1] = torch.clamp(boxes[:, :, 1], min=0)

        boxes[:, :, 2] = torch.clamp(boxes[:, :, 2], max=width)
        boxes[:, :, 3] = torch.clamp(boxes[:, :, 3], max=height)

        return boxes


class RegressionModel(nn.Module):
    def __init__(self, num_features_in, num_anchors=9, feature_size=256):
        super(RegressionModel, self).__init__()

        self.conv1 = nn.Conv2d(
            num_features_in, feature_size, kernel_size=3, padding=1)
        self.act1 = nn.ReLU()
        self.conv2 = nn.Conv2d(feature_size, feature_size,
                               kernel_size=3, padding=1)
        self.act2 = nn.ReLU()
        self.conv3 = nn.Conv2d(feature_size, feature_size,
                               kernel_size=3, padding=1)
        self.act3 = nn.ReLU()
        self.conv4 = nn.Conv2d(feature_size, feature_size,
                               kernel_size=3, padding=1)
        self.act4 = nn.ReLU()
        self.output = nn.Conv2d(
            feature_size, num_anchors*4, kernel_size=3, padding=1)

    def forward(self, x):
        out = self.conv1(x)
        out = self.act1(out)
        out = self.conv2(out)
        out = self.act2(out)
        out = self.conv3(out)
        out = self.act3(out)
        out = self.conv4(out)
        out = self.act4(out)
        out = self.output(out)
        # out is B x C x W x H, with C = 4*num_anchors
        out = out.permute(0, 2, 3, 1)
        return out.contiguous().view(out.shape[0], -1, 4)


class ClassificationModel(nn.Module):
    def __init__(self, num_features_in, num_anchors=9, num_classes=80, prior=0.01, feature_size=256):
        super(ClassificationModel, self).__init__()
        self.num_classes = num_classes
        self.num_anchors = num_anchors

        self.conv1 = nn.Conv2d(
            num_features_in, feature_size, kernel_size=3, padding=1)
        self.act1 = nn.ReLU()
        self.conv2 = nn.Conv2d(feature_size, feature_size,
                               kernel_size=3, padding=1)
        self.act2 = nn.ReLU()
        self.conv3 = nn.Conv2d(feature_size, feature_size,
                               kernel_size=3, padding=1)
        self.act3 = nn.ReLU()
        self.conv4 = nn.Conv2d(feature_size, feature_size,
                               kernel_size=3, padding=1)
        self.act4 = nn.ReLU()
        self.output = nn.Conv2d(
            feature_size, num_anchors*num_classes, kernel_size=3, padding=1)
        self.output_act = nn.Sigmoid()

    def forward(self, x):
        out = self.conv1(x)
        out = self.act1(out)
        out = self.conv2(out)
        out = self.act2(out)
        out = self.conv3(out)
        out = self.act3(out)
        out = self.conv4(out)
        out = self.act4(out)
        out = self.output(out)
        out = self.output_act(out)
        # out is B x C x W x H, with C = n_classes + n_anchors
        out1 = out.permute(0, 2, 3, 1)
        batch_size, width, height, channels = out1.shape
        out2 = out1.view(batch_size, width, height,
                         self.num_anchors, self.num_classes)
        return out2.contiguous().view(x.shape[0], -1, self.num_classes)


class Anchors(nn.Module):
    def __init__(self, pyramid_levels=None, strides=None, sizes=None, ratios=None, scales=None):
        super(Anchors, self).__init__()

        if pyramid_levels is None:
            self.pyramid_levels = [3, 4, 5, 6, 7]
        if strides is None:
            self.strides = [2 ** x for x in self.pyramid_levels]
        if sizes is None:
            self.sizes = [2 ** (x + 2) for x in self.pyramid_levels]
        if ratios is None:
            self.ratios = np.array([0.5, 1, 2])
        if scales is None:
            self.scales = np.array(
                [2 ** 0, 2 ** (1.0 / 3.0), 2 ** (2.0 / 3.0)])

    def forward(self, image):

        image_shape = image.shape[2:]
        image_shape = np.array(image_shape)
        image_shapes = [(image_shape + 2 ** x - 1) // (2 ** x)
                        for x in self.pyramid_levels]

        # compute anchors over all pyramid levels
        all_anchors = np.zeros((0, 4)).astype(np.float32)

        for idx, p in enumerate(self.pyramid_levels):
            anchors = generate_anchors(
                base_size=self.sizes[idx], ratios=self.ratios, scales=self.scales)
            shifted_anchors = shift(
                image_shapes[idx], self.strides[idx], anchors)
            all_anchors = np.append(all_anchors, shifted_anchors, axis=0)

        all_anchors = np.expand_dims(all_anchors, axis=0)

        return torch.from_numpy(all_anchors.astype(np.float32)).to(image.device)


def generate_anchors(base_size=16, ratios=None, scales=None):
    """
    Generate anchor (reference) windows by enumerating aspect ratios X
    scales w.r.t. a reference window.
    """

    if ratios is None:
        ratios = np.array([0.5, 1, 2])

    if scales is None:
        scales = np.array([2 ** 0, 2 ** (1.0 / 3.0), 2 ** (2.0 / 3.0)])

    num_anchors = len(ratios) * len(scales)

    # initialize output anchors
    anchors = np.zeros((num_anchors, 4))

    # scale base_size
    anchors[:, 2:] = base_size * np.tile(scales, (2, len(ratios))).T

    # compute areas of anchors
    areas = anchors[:, 2] * anchors[:, 3]

    # correct for ratios
    anchors[:, 2] = np.sqrt(areas / np.repeat(ratios, len(scales)))
    anchors[:, 3] = anchors[:, 2] * np.repeat(ratios, len(scales))

    # transform from (x_ctr, y_ctr, w, h) -> (x1, y1, x2, y2)
    anchors[:, 0::2] -= np.tile(anchors[:, 2] * 0.5, (2, 1)).T
    anchors[:, 1::2] -= np.tile(anchors[:, 3] * 0.5, (2, 1)).T

    return anchors


def compute_shape(image_shape, pyramid_levels):
    """Compute shapes based on pyramid levels.
    :param image_shape:
    :param pyramid_levels:
    :return:
    """
    image_shape = np.array(image_shape[:2])
    image_shapes = [(image_shape + 2 ** x - 1) // (2 ** x)
                    for x in pyramid_levels]
    return image_shapes


def anchors_for_shape(
    image_shape,
    pyramid_levels=None,
    ratios=None,
    scales=None,
    strides=None,
    sizes=None,
    shapes_callback=None,
):

    image_shapes = compute_shape(image_shape, pyramid_levels)

    # compute anchors over all pyramid levels
    all_anchors = np.zeros((0, 4))
    for idx, p in enumerate(pyramid_levels):
        anchors = generate_anchors(
            base_size=sizes[idx], ratios=ratios, scales=scales)
        shifted_anchors = shift(image_shapes[idx], strides[idx], anchors)
        all_anchors = np.append(all_anchors, shifted_anchors, axis=0)

    return all_anchors


def shift(shape, stride, anchors):
    shift_x = (np.arange(0, shape[1]) + 0.5) * stride
    shift_y = (np.arange(0, shape[0]) + 0.5) * stride

    shift_x, shift_y = np.meshgrid(shift_x, shift_y)

    shifts = np.vstack((
        shift_x.ravel(), shift_y.ravel(),
        shift_x.ravel(), shift_y.ravel()
    )).transpose()

    # add A anchors (1, A, 4) to
    # cell K shifts (K, 1, 4) to get
    # shift anchors (K, A, 4)
    # reshape to (K*A, 4) shifted anchors
    A = anchors.shape[0]
    K = shifts.shape[0]
    all_anchors = (anchors.reshape((1, A, 4)) +
                   shifts.reshape((1, K, 4)).transpose((1, 0, 2)))
    all_anchors = all_anchors.reshape((K * A, 4))

    return all_anchors


def conv_ws_2d(input,
               weight,
               bias=None,
               stride=1,
               padding=0,
               dilation=1,
               groups=1,
               eps=1e-5):
    c_in = weight.size(0)
    weight_flat = weight.view(c_in, -1)
    mean = weight_flat.mean(dim=1, keepdim=True).view(c_in, 1, 1, 1)
    std = weight_flat.std(dim=1, keepdim=True).view(c_in, 1, 1, 1)
    weight = (weight - mean) / (std + eps)
    return F.conv2d(input, weight, bias, stride, padding, dilation, groups)


class ConvWS2d(nn.Conv2d):
    def __init__(self,
                 in_channels,
                 out_channels,
                 kernel_size,
                 stride=1,
                 padding=0,
                 dilation=1,
                 groups=1,
                 bias=True,
                 eps=1e-5):
        super(ConvWS2d, self).__init__(
            in_channels,
            out_channels,
            kernel_size,
            stride=stride,
            padding=padding,
            dilation=dilation,
            groups=groups,
            bias=bias)
        self.eps = eps

    def forward(self, x):
        return conv_ws_2d(x, self.weight, self.bias, self.stride, self.padding,
                          self.dilation, self.groups, self.eps)


conv_cfg = {
    'Conv': nn.Conv2d,
    'ConvWS': ConvWS2d,
    # TODO: octave conv
}


def build_conv_layer(cfg, *args, **kwargs):
    """ Build convolution layer
    Args:
        cfg (None or dict): cfg should contain:
            type (str): identify conv layer type.
            layer args: args needed to instantiate a conv layer.
    Returns:
        layer (nn.Module): created conv layer
    """
    if cfg is None:
        cfg_ = dict(type='Conv')
    else:
        assert isinstance(cfg, dict) and 'type' in cfg
        cfg_ = cfg.copy()

    layer_type = cfg_.pop('type')
    if layer_type not in conv_cfg:
        raise KeyError('Unrecognized norm type {}'.format(layer_type))
    else:
        conv_layer = conv_cfg[layer_type]

    layer = conv_layer(*args, **kwargs, **cfg_)

    return layer


norm_cfg = {
    # format: layer_type: (abbreviation, module)
    'BN': ('bn', nn.BatchNorm2d),
    'SyncBN': ('bn', nn.SyncBatchNorm),
    'GN': ('gn', nn.GroupNorm),
    # and potentially 'SN'
}


def build_norm_layer(cfg, num_features, postfix=''):
    """ Build normalization layer
    Args:
        cfg (dict): cfg should contain:
            type (str): identify norm layer type.
            layer args: args needed to instantiate a norm layer.
            requires_grad (bool): [optional] whether stop gradient updates
        num_features (int): number of channels from input.
        postfix (int, str): appended into norm abbreviation to
            create named layer.
    Returns:
        name (str): abbreviation + postfix
        layer (nn.Module): created norm layer
    """
    assert isinstance(cfg, dict) and 'type' in cfg
    cfg_ = cfg.copy()

    layer_type = cfg_.pop('type')
    if layer_type not in norm_cfg:
        raise KeyError('Unrecognized norm type {}'.format(layer_type))
    else:
        abbr, norm_layer = norm_cfg[layer_type]
        if norm_layer is None:
            raise NotImplementedError

    assert isinstance(postfix, (int, str))
    name = abbr + str(postfix)

    requires_grad = cfg_.pop('requires_grad', True)
    cfg_.setdefault('eps', 1e-5)
    if layer_type != 'GN':
        layer = norm_layer(num_features, **cfg_)
        if layer_type == 'SyncBN':
            layer._specify_ddp_gpu_num(1)
    else:
        assert 'num_groups' in cfg_
        layer = norm_layer(num_channels=num_features, **cfg_)

    for param in layer.parameters():
        param.requires_grad = requires_grad

    return name, layer


class ConvModule(nn.Module):
    """A conv block that contains conv/norm/activation layers.
    Args:
        in_channels (int): Same as nn.Conv2d.
        out_channels (int): Same as nn.Conv2d.
        kernel_size (int or tuple[int]): Same as nn.Conv2d.
        stride (int or tuple[int]): Same as nn.Conv2d.
        padding (int or tuple[int]): Same as nn.Conv2d.
        dilation (int or tuple[int]): Same as nn.Conv2d.
        groups (int): Same as nn.Conv2d.
        bias (bool or str): If specified as `auto`, it will be decided by the
            norm_cfg. Bias will be set as True if norm_cfg is None, otherwise
            False.
        conv_cfg (dict): Config dict for convolution layer.
        norm_cfg (dict): Config dict for normalization layer.
        activation (str or None): Activation type, "ReLU" by default.
        inplace (bool): Whether to use inplace mode for activation.
        order (tuple[str]): The order of conv/norm/activation layers. It is a
            sequence of "conv", "norm" and "act". Examples are
            ("conv", "norm", "act") and ("act", "conv", "norm").
    """

    def __init__(self,
                 in_channels,
                 out_channels,
                 kernel_size,
                 stride=1,
                 padding=0,
                 dilation=1,
                 groups=1,
                 bias='auto',
                 conv_cfg=None,
                 norm_cfg=None,
                 activation='relu',
                 inplace=True,
                 order=('conv', 'norm', 'act')):
        super(ConvModule, self).__init__()
        assert conv_cfg is None or isinstance(conv_cfg, dict)
        assert norm_cfg is None or isinstance(norm_cfg, dict)
        self.conv_cfg = conv_cfg
        self.norm_cfg = norm_cfg
        self.activation = activation
        self.inplace = inplace
        self.order = order
        assert isinstance(self.order, tuple) and len(self.order) == 3
        assert set(order) == set(['conv', 'norm', 'act'])

        self.with_norm = norm_cfg is not None
        self.with_activatation = activation is not None
        # if the conv layer is before a norm layer, bias is unnecessary.
        if bias == 'auto':
            bias = False if self.with_norm else True
        self.with_bias = bias

        if self.with_norm and self.with_bias:
            warnings.warn('ConvModule has norm and bias at the same time')

        # build convolution layer
        self.conv = build_conv_layer(
            conv_cfg,
            in_channels,
            out_channels,
            kernel_size,
            stride=stride,
            padding=padding,
            dilation=dilation,
            groups=groups,
            bias=bias)
        # export the attributes of self.conv to a higher level for convenience
        self.in_channels = self.conv.in_channels
        self.out_channels = self.conv.out_channels
        self.kernel_size = self.conv.kernel_size
        self.stride = self.conv.stride
        self.padding = self.conv.padding
        self.dilation = self.conv.dilation
        self.transposed = self.conv.transposed
        self.output_padding = self.conv.output_padding
        self.groups = self.conv.groups

        # build normalization layers
        if self.with_norm:
            # norm layer is after conv layer
            if order.index('norm') > order.index('conv'):
                norm_channels = out_channels
            else:
                norm_channels = in_channels
            self.norm_name, norm = build_norm_layer(norm_cfg, norm_channels)
            self.add_module(self.norm_name, norm)

        # build activation layer
        if self.with_activatation:
            # TODO: introduce `act_cfg` and supports more activation layers
            if self.activation not in ['relu']:
                raise ValueError('{} is currently not supported.'.format(
                    self.activation))
            if self.activation == 'relu':
                self.activate = nn.ReLU(inplace=inplace)

    @property
    def norm(self):
        return getattr(self, self.norm_name)

    def forward(self, x, activate=True, norm=True):
        for layer in self.order:
            if layer == 'conv':
                x = self.conv(x)
            elif layer == 'norm' and norm and self.with_norm:
                x = self.norm(x)
            elif layer == 'act' and activate and self.with_activatation:
                x = self.activate(x)
        return x


def xavier_init(module, gain=1, bias=0, distribution='normal'):
    assert distribution in ['uniform', 'normal']
    if distribution == 'uniform':
        nn.init.xavier_uniform_(module.weight, gain=gain)
    else:
        nn.init.xavier_normal_(module.weight, gain=gain)
    if hasattr(module, 'bias'):
        nn.init.constant_(module.bias, bias)


def normal_init(module, mean=0, std=1, bias=0):
    nn.init.normal_(module.weight, mean, std)
    if hasattr(module, 'bias'):
        nn.init.constant_(module.bias, bias)


def uniform_init(module, a=0, b=1, bias=0):
    nn.init.uniform_(module.weight, a, b)
    if hasattr(module, 'bias'):
        nn.init.constant_(module.bias, bias)


def kaiming_init(module,
                 mode='fan_out',
                 nonlinearity='relu',
                 bias=0,
                 distribution='normal'):
    assert distribution in ['uniform', 'normal']
    if distribution == 'uniform':
        nn.init.kaiming_uniform_(
            module.weight, mode=mode, nonlinearity=nonlinearity)
    else:
        nn.init.kaiming_normal_(
            module.weight, mode=mode, nonlinearity=nonlinearity)
    if hasattr(module, 'bias'):
        nn.init.constant_(module.bias, bias)


def bias_init_with_prob(prior_prob):
    """ initialize conv/fc bias value according to giving probablity"""
    bias_init = float(-np.log((1 - prior_prob) / prior_prob))
    return bias_init
