# Supplementary material for: Counting people inside a region-of-interest in CCTV footage with deep learning
Source: PeerJ Comput Sci. 2022 Sep 22;8:e1067. doi: 10.7717/peerj-cs.1067 (PMC9575879; doi:10.7717/peerj-cs.1067)
Supplement: Supplemental Information 1 [file peerj-cs-08-1067-s001.zip › codes/models/EfficientDet/utils_eff/config_eff.py]

EFFICIENTDET = {
    'efficientdet-d0': {'input_size': 512,
                        'backbone': 'B0',
                        'W_bifpn': 64,
                        'D_bifpn': 2,
                        'D_class': 3},
    'efficientdet-d1': {'input_size': 640,
                        'backbone': 'B1',
                        'W_bifpn': 88,
                        'D_bifpn': 3,
                        'D_class': 3},
    'efficientdet-d2': {'input_size': 768,
                        'backbone': 'B2',
                        'W_bifpn': 112,
                        'D_bifpn': 4,
                        'D_class': 3},
    'efficientdet-d3': {'input_size': 896,
                        'backbone': 'B3',
                        'W_bifpn': 160,
                        'D_bifpn': 5,
                        'D_class': 4},
    'efficientdet-d4': {'input_size': 1024,
                        'backbone': 'B4',
                        'W_bifpn': 224,
                        'D_bifpn': 6,
                        'D_class': 4},
    'efficientdet-d5': {'input_size': 1280,
                        'backbone': 'B5',
                        'W_bifpn': 288,
                        'D_bifpn': 7,
                        'D_class': 4},
    'efficientdet-d6': {'input_size': 1408,
                        'backbone': 'B6',
                        'W_bifpn': 384,
                        'D_bifpn': 8,
                        'D_class': 5},
    'efficientdet-d7': {'input_size': 1636,
                        'backbone': 'B6',
                        'W_bifpn': 384,
                        'D_bifpn': 8,
                        'D_class': 5},
}
