# Supplementary material for: Counting people inside a region-of-interest in CCTV footage with deep learning
Source: PeerJ Comput Sci. 2022 Sep 22;8:e1067. doi: 10.7717/peerj-cs.1067 (PMC9575879; doi:10.7717/peerj-cs.1067)
Supplement: Supplemental Information 1 [file peerj-cs-08-1067-s001.zip › codes/models/EfficientDet/utils_eff/helper.py]

import yaml
import numpy as np
import torch
import os
import requests
import socket
import datetime
import json


def load_yaml(file_name):
    with open(file_name, 'r') as stream:
        config = yaml.load(stream, Loader=yaml.FullLoader)
    return config


def init_seed(SEED=42):
    os.environ['PYTHONHASHSEED'] = str(SEED)
    np.random.seed(SEED)
    torch.manual_seed(SEED)
    torch.cuda.manual_seed(SEED)
    torch.backends.cudnn.deterministic = True


def get_state_dict(model):
    if type(model) == torch.nn.DataParallel:
        state_dict = model.module.state_dict()
    else:
        state_dict = model.state_dict()
    return state_dict
