# Supplementary material for: Counting people inside a region-of-interest in CCTV footage with deep learning
Source: PeerJ Comput Sci. 2022 Sep 22;8:e1067. doi: 10.7717/peerj-cs.1067 (PMC9575879; doi:10.7717/peerj-cs.1067)
Supplement: Supplemental Information 1 [file peerj-cs-08-1067-s001.zip › codes/models/EfficientDet/utils_eff/util.py]

import pandas as pd


class MetricTracker:
    def __init__(self, *keys, writer=None):
        self.writer = writer
        self._data = pd.DataFrame(
            index=keys, columns=['total', 'counts', 'average'])
        self.reset()

    def reset(self):
        for col in self._data.columns:
            self._data[col].values[:] = 0

    def update(self, key, value, n=1):
        if self.writer is not None:
            self.writer.add_scalar(key, value)
        self._data.total[key] += value * n
        self._data.counts[key] += n
        self._data.average[key] = self._data.total[key] / \
            self._data.counts[key]

    def avg(self, key):
        return self._data.average[key]

    def result(self):
        return dict(self._data.average)
