# Supplementary material for: Counting people inside a region-of-interest in CCTV footage with deep learning
Source: PeerJ Comput Sci. 2022 Sep 22;8:e1067. doi: 10.7717/peerj-cs.1067 (PMC9575879; doi:10.7717/peerj-cs.1067)
Supplement: Supplemental Information 1 [file peerj-cs-08-1067-s001.zip › codes/models/EfficientDet/utils_eff/__init__.py]

from .helper import *
from .util import *
from .visualization import *
from .vis_bbox import vis_bbox
from .config_eff import *
