# Supplementary material for: Counting people inside a region-of-interest in CCTV footage with deep learning
Source: PeerJ Comput Sci. 2022 Sep 22;8:e1067. doi: 10.7717/peerj-cs.1067 (PMC9575879; doi:10.7717/peerj-cs.1067)
Supplement: Supplemental Information 1 [file peerj-cs-08-1067-s001.zip › codes/models/efficientNet/__init__.py]

__version__ = "0.5.1"
from .model import EfficientNet
from .utils import (
    GlobalParams,
    BlockArgs,
    BlockDecoder,
    efficientnet,
    get_model_params,
)
