# Supplementary material for: Counting people inside a region-of-interest in CCTV footage with deep learning
Source: PeerJ Comput Sci. 2022 Sep 22;8:e1067. doi: 10.7717/peerj-cs.1067 (PMC9575879; doi:10.7717/peerj-cs.1067)
Supplement: Supplemental Information 1 [file peerj-cs-08-1067-s001.zip › codes/models/FPNCC_Model/Res101_FPN.py.save.1]

import torch.nn as nn
import torch
from torchvision import models

from misc.layer import Conv2d, FC
from misc.attention import AttentionConv, AttentionStem

import torch.nn.functional as F
from misc.utils import *

import pdb

model_path = '../PyTorch_Pretrained/resnet101-5d3b4d8f.pth'

class Res101_FPN(nn.Module):
    def __init__(self, ):
        super(Res101_FPN, self).__init__()

        self.pyramid_feature_size = 256
        self.pred_feature_size = 128
        
        self.de_pred1 = nn.Sequential(Conv2d(self.pyramid_feature_size, self.pred_feature_size, 1, same_padding=True, NL='relu'),
                                    # Conv2d(self.pred_feature_size, self.pred_feature_size, 3, same_padding=True, NL='relu'),
                                    # Conv2d(self.pred_feature_size, self.pred_feature_size, 3, same_padding=True, NL='relu'),
                                    # Conv2d(self.pred_feature_size, self.pred_feature_size, 3, same_padding=True, NL='relu'),
                                    Conv2d(self.pred_feature_size, 1, 1, same_padding=True, NL='relu'))

        self.de_pred2 = nn.Sequential(Conv2d(self.pyramid_feature_size, self.pred_feature_size, 1, same_padding=True, NL='relu'),
                                    # Conv2d(self.pred_feature_size, self.pred_feature_size, 3, same_padding=True, NL='relu'),
                                    # Conv2d(self.pred_feature_size, self.pred_feature_size, 3, same_padding=True, NL='relu'),
                                    # Conv2d(self.pred_feature_size, self.pred_feature_size, 3, same_padding=True, NL='relu'),
                                    Conv2d(self.pred_feature_size, 1, 1, same_padding=True, NL='relu'))

        self.de_pred3 = nn.Sequential(Conv2d(self.pyramid_feature_size, self.pred_feature_size, 1, same_padding=True, NL='relu'),
                                    # Conv2d(self.pred_feature_size, self.pred_feature_size, 3, same_padding=True, NL='relu'),
                                    # Conv2d(self.pred_feature_size, self.pred_feature_size, 3, same_padding=True, NL='relu'),
                                    # Conv2d(self.pred_feature_size, self.pred_feature_size, 3, same_padding=True, NL='relu'),
                                    Conv2d(self.pred_feature_size, 1, 1, same_padding=True, NL='relu'))

        self.de_pred4 = nn.Sequential(Conv2d(self.pyramid_feature_size, self.pred_feature_size, 1, same_padding=True, NL='relu'),
                                    # Conv2d(self.pred_feature_size, self.pred_feature_size, 3, same_padding=True, NL='relu'),
                                    # Conv2d(self.pred_feature_size, self.pred_feature_size, 3, same_padding=True, NL='relu'),
                                    # Conv2d(self.pred_feature_size, self.pred_feature_size, 3, same_padding=True, NL='relu'),
                                    Conv2d(self.pred_feature_size, 1, 1, same_padding=True, NL='relu'))

        self.de_pred = nn.Sequential(Conv2d(3, self.pred_feature_size, 5, same_padding=True, NL='relu'),
                                    # Conv2d(self.pred_feature_size, self.pred_feature_size, 5, same_padding=True, NL='relu'),
                                    # Conv2d(self.pred_feature_size, self.pred_feature_size, 3, same_padding=True, NL='relu'),
                                    # Conv2d(self.pred_feature_size, self.pred_feature_size, 3, same_padding=True, NL='relu'),
                                    Conv2d(self.pred_feature_size, 1, 1, same_padding=True, NL='relu'))

        self.Attention = AttentionConv(self.pred_feature_size, self.pred_feature_size, kernel_size=7, padding=3, groups=8)


        # self.de_pred1 = nn.Sequential(Conv2d(256, 128, 1, same_padding=True, NL='relu'),
        #                             Conv2d(128, 1, 1, same_padding=True, NL='relu'))

        # self.de_pred2 = nn.Sequential(Conv2d(512, 128, 1, same_padding=True, NL='relu'),
        #                             Conv2d(128, 1, 1, same_padding=True, NL='relu'))

        # self.de_pred3 = nn.Sequential(Conv2d(1024, 128, 1, same_padding=True, NL='relu'),
        #                             Conv2d(128, 1, 1, same_padding=True, NL='relu'))

        # self.de_pred4 = nn.Sequential(Conv2d(2048, 128, 1, same_padding=True, NL='relu'),
        #                             Conv2d(128, 1, 1, same_padding=True, NL='relu'))

        self.convP4in = nn.Sequential(Conv2d(2048, self.pyramid_feature_size, 1, same_padding=True, NL='relu'))
        self.convP4out = nn.Sequential(Conv2d(self.pyramid_feature_size, self.pyramid_feature_size, 3, same_padding=True, NL='relu'))


        self.convP3in = nn.Sequential(Conv2d(1024, self.pyramid_feature_size, 1, same_padding=True, NL='relu'))
        self.convP3out = nn.Sequential(Conv2d(self.pyramid_feature_size, self.pyramid_feature_size, 3, same_padding=True, NL='relu'))
        
        self.convP2in = nn.Sequential(Conv2d(512, self.pyramid_feature_size, 1, same_padding=True, NL='relu'))
        self.convP2out = nn.Sequential(Conv2d(self.pyramid_feature_size, self.pyramid_feature_size, 3, same_padding=True, NL='relu'))

        # initialize_weights(self.modules())

        res = models.resnet101(pretrained=True)
        #res = models.resnet101()
        #pre_wts = torch.load(model_path)
        #res.load_state_dict(pre_wts)
        self.frontend = nn.Sequential(
            res.conv1, res.bn1, res.relu, res.maxpool#, res.layer1, res.layer2
        )

        self.own_reslayer_1 = make_res_layer(Bottleneck, 64, 64, 3, stride=1)        
        self.own_reslayer_1.load_state_dict(res.layer1.state_dict())

        self.own_reslayer_2 = make_res_layer(Bottleneck, 256, 128, 4, stride=2)        
        self.own_reslayer_2.load_state_dict(res.layer2.state_dict())

        self.own_reslayer_3 = make_res_layer(Bottleneck, 512, 256, 23, stride=2)        
        self.own_reslayer_3.load_state_dict(res.layer3.state_dict())

        self.own_reslayer_4 = make_res_layer(Bottleneck, 1024, 512, 3, stride=2)        
        self.own_reslayer_4.load_state_dict(res.layer4.state_dict())

    def forward(self,x):
        
        x0 = self.frontend(x)

        x1 = self.own_reslayer_1(x0)

        x2 = self.own_reslayer_2(x1)

        x3 = self.own_reslayer_3(x2)

        x4 = self.own_reslayer_4(x3)

        p4 = self.convP4in(x4)        
        p4ups = F.interpolate(p4,size=[x3.shape[2], x3.shape[3]])
        p4 = self.convP4out(p4)
        x4pred = self.de_pred4(p4)

        p3 = self.convP3in(x3)
        p3 = p3+p4ups
        p3ups = F.interpolate(p3,size=[x2.shape[2], x2.shape[3]])
        p3 = self.convP3out(p3)
        x3pred = self.de_pred3(p3)

        p2 = self.convP2in(x2)
        p2 = p2+p3ups
        p2 = self.convP2out(p2)
        x2pred = self.de_pred2(p2)

        x2ups = F.interpolate(x2pred,size=[x.shape[2], x.shape[3]])
        x3ups = F.interpolate(x3pred,size=[x.shape[2], x.shape[3]])
        x4ups = F.interpolate(x4pred,size=[x.shape[2], x.shape[3]])

        import pdb; pdb.set_trace()
        x = torch.squeeze(torch.stack([x2ups, x3ups, x4ups], dim=1), dim=2)

        x = self.de_pred(x)

        return x, x2ups, x3ups, x4ups

    def _initialize_weights(self):
        for m in self.modules():
            if isinstance(m, nn.Conv2d):
                m.weight.data.normal_(0.0, std=0.01)
                if m.bias is not None:
                    m.bias.data.fill_(0)
            elif isinstance(m, nn.BatchNorm2d):
                m.weight.fill_(1)
                m.bias.data.fill_(0)   


def make_res_layer(block, inplanes, planes, blocks, stride=1):

    downsample = None
    # inplanes=512
    if stride != 1 or inplanes != planes * block.expansion:
        downsample = nn.Sequential(
            nn.Conv2d(inplanes, planes * block.expansion,
                      kernel_size=1, stride=stride, bias=False),
            nn.BatchNorm2d(planes * block.expansion),
        )

    layers = []
    layers.append(block(inplanes, planes, stride, downsample))
    inplanes = planes * block.expansion
    for i in range(1, blocks):
        layers.append(block(inplanes, planes))

    return nn.Sequential(*layers)  


class Bottleneck(nn.Module):
    expansion = 4

    def __init__(self, inplanes, planes, stride=1, downsample=None):
        super(Bottleneck, self).__init__()
        self.conv1 = nn.Conv2d(inplanes, planes, kernel_size=1, bias=False)
        self.bn1 = nn.BatchNorm2d(planes)
        self.conv2 = nn.Conv2d(planes, planes, kernel_size=3, stride=stride,
                               padding=1, bias=False)
        self.bn2 = nn.BatchNorm2d(planes)
        self.conv3 = nn.Conv2d(planes, planes * self.expansion, kernel_size=1, bias=False)
        self.bn3 = nn.BatchNorm2d(planes * self.expansion)
        self.relu = nn.ReLU(inplace=True)
        self.downsample = downsample
        self.stride = stride

    def forward(self, x):
        residual = x

        out = self.conv1(x)
        out = self.bn1(out)
        out = self.relu(out)

        out = self.conv2(out)
        out = self.bn2(out)
        out = self.relu(out)

        out = self.conv3(out)
        out = self.bn3(out)

        if self.downsample is not None:
            residual = self.downsample(x)

        out += residual
        out = self.relu(out)

        return out        
