# Supplementary material for: Counting people inside a region-of-interest in CCTV footage with deep learning
Source: PeerJ Comput Sci. 2022 Sep 22;8:e1067. doi: 10.7717/peerj-cs.1067 (PMC9575879; doi:10.7717/peerj-cs.1067)
Supplement: Supplemental Information 1 [file peerj-cs-08-1067-s001.zip › codes/models/RHCCC_Model/Res101.py.save]

import torch.nn as nn
import torch
from torchvision import models

from misc.layer import Conv2d, FC

import torch.nn.functional as F
from misc.utils import *

import pdb

model_path = '../PyTorch_Pretrained/resnet101-5d3b4d8f.pth'

class Res101(nn.Module):
    def __init__(self, pretrained=True):
        super(Res101, self).__init__()

        self.de_pred_min = nn.Sequential(Conv2d(1024, 128, 1, same_padding=True),
                              	         Conv2d(128, 1, 1, same_padding=True))
        self.de_pred = nn.Sequential(Conv2d(1024, 128, 1, same_padding=True, NL='relu'),
                                     Conv2d(128, 1, 1, same_padding=True, NL='relu'))

        # initialize_weights(self.modules())

        res = models.resnet101(pretrained=pretrained)
        #pre_wts = torch.load(model_path)
        #res.load_state_dict(pre_wts)
        self.frontend = nn.Sequential(
            res.conv1, res.bn1, res.relu, res.maxpool, res.layer1, res.layer2
        )
        self.own_reslayer_3 = make_res_layer(Bottleneck, 256, 23, stride=1)        
        self.own_reslayer_3.load_state_dict(res.layer3.state_dict())

        


    def forward(self,x):
