# Supplementary material for: Counting people inside a region-of-interest in CCTV footage with deep learning
Source: PeerJ Comput Sci. 2022 Sep 22;8:e1067. doi: 10.7717/peerj-cs.1067 (PMC9575879; doi:10.7717/peerj-cs.1067)
Supplement: Supplemental Information 1 [file peerj-cs-08-1067-s001.zip › codes/models/SCC_Model/MCNN.py]

import torch
import torch.nn as nn
from misc.layer import Conv2d
import torch.nn.functional as F
from misc.utils import *

class MCNN(nn.Module):
    '''
    Multi-column CNN 
        -Implementation of Single Image Crowd Counting via Multi-column CNN (Zhang et al.)
    '''
    
    def __init__(self, bn=False):
        super(MCNN, self).__init__()
        
        self.branch1 = nn.Sequential(Conv2d( 3, 16, 9, same_padding=True, bn=bn),
                                     nn.MaxPool2d(2),
                                     Conv2d(16, 32, 7, same_padding=True, bn=bn),
                                     nn.MaxPool2d(2),
                                     Conv2d(32, 16, 7, same_padding=True, bn=bn),
                                     Conv2d(16,  8, 7, same_padding=True, bn=bn))
        
        self.branch2 = nn.Sequential(Conv2d( 3, 20, 7, same_padding=True, bn=bn),
                                     nn.MaxPool2d(2),
                                     Conv2d(20, 40, 5, same_padding=True, bn=bn),
                                     nn.MaxPool2d(2),
                                     Conv2d(40, 20, 5, same_padding=True, bn=bn),
                                     Conv2d(20, 10, 5, same_padding=True, bn=bn))
        
        self.branch3 = nn.Sequential(Conv2d( 3, 24, 5, same_padding=True, bn=bn),
                                     nn.MaxPool2d(2),
                                     Conv2d(24, 48, 3, same_padding=True, bn=bn),
                                     nn.MaxPool2d(2),
                                     Conv2d(48, 24, 3, same_padding=True, bn=bn),
                                     Conv2d(24, 12, 3, same_padding=True, bn=bn))
        
        self.fuse = nn.Sequential(Conv2d( 30, 1, 1, same_padding=True, bn=bn))

        initialize_weights(self.modules())   
        
    def forward(self, im_data):
        x1 = self.branch1(im_data)
        x2 = self.branch2(im_data)
        x3 = self.branch3(im_data)
        x = torch.cat((x1,x2,x3),1)
        x = self.fuse(x)
        x = F.upsample(x,scale_factor=4)
        return x
