# Supplementary material for: Counting people inside a region-of-interest in CCTV footage with deep learning
Source: PeerJ Comput Sci. 2022 Sep 22;8:e1067. doi: 10.7717/peerj-cs.1067 (PMC9575879; doi:10.7717/peerj-cs.1067)
Supplement: Supplemental Information 1 [file peerj-cs-08-1067-s001.zip › codes/models/SCC_Model/Res101_SFCN.py]

import torch.nn as nn
import torch
from torchvision import models

from misc.layer import convDU,convLR

import torch.nn.functional as F
from misc.utils import *

import pdb

model_path = '../PyTorch_Pretrained/resnet101-5d3b4d8f.pth'

class Res101_SFCN(nn.Module):
    def __init__(self, ):
        super(Res101_SFCN, self).__init__()
        self.seen = 0
        self.backend_feat  = [512, 512, 512,256,128,64]
        self.frontend = []
        
        self.backend = make_layers(self.backend_feat,in_channels = 1024,dilation = True)
        self.convDU = convDU(in_out_channels=64,kernel_size=(1,9))
        self.convLR = convLR(in_out_channels=64,kernel_size=(9,1))


        self.output_layer = nn.Sequential(nn.Conv2d(64, 1, kernel_size=1),nn.ReLU())


        initialize_weights(self.modules())

        res = models.resnet101()
        pre_wts = torch.load(model_path)
        res.load_state_dict(pre_wts)
        self.frontend = nn.Sequential(
            res.conv1, res.bn1, res.relu, res.maxpool, res.layer1, res.layer2
        )
        self.own_reslayer_3 = make_res_layer(Bottleneck, 256, 23, stride=1)        
        self.own_reslayer_3.load_state_dict(res.layer3.state_dict())

        


    def forward(self,x):
        x = self.frontend(x)

        x = self.own_reslayer_3(x)

        # pdb.set_trace()
        x = self.backend(x)
        x = self.convDU(x)
        x = self.convLR(x)
        x = self.output_layer(x)

        x = F.upsample(x,scale_factor=8)
        return x
            
                
def make_layers(cfg, in_channels = 3,batch_norm=False,dilation = False):
    if dilation:
        d_rate = 2
    else:
        d_rate = 1
    layers = []
    for v in cfg:
        if v == 'M':
            layers += [nn.MaxPool2d(kernel_size=2, stride=2)]
        else:
            conv2d = nn.Conv2d(in_channels, v, kernel_size=3, padding=d_rate,dilation = d_rate)
            if batch_norm:
                layers += [conv2d, nn.BatchNorm2d(v), nn.ReLU(inplace=True)]
            else:
                layers += [conv2d, nn.ReLU(inplace=True)]
            in_channels = v
    return nn.Sequential(*layers)      


def make_res_layer(block, planes, blocks, stride=1):

    downsample = None
    inplanes=512
    if stride != 1 or inplanes != planes * block.expansion:
        downsample = nn.Sequential(
            nn.Conv2d(inplanes, planes * block.expansion,
                      kernel_size=1, stride=stride, bias=False),
            nn.BatchNorm2d(planes * block.expansion),
        )

    layers = []
    layers.append(block(inplanes, planes, stride, downsample))
    inplanes = planes * block.expansion
    for i in range(1, blocks):
        layers.append(block(inplanes, planes))

    return nn.Sequential(*layers)  


class Bottleneck(nn.Module):
    expansion = 4

    def __init__(self, inplanes, planes, stride=1, downsample=None):
        super(Bottleneck, self).__init__()
        self.conv1 = nn.Conv2d(inplanes, planes, kernel_size=1, bias=False)
        self.bn1 = nn.BatchNorm2d(planes)
        self.conv2 = nn.Conv2d(planes, planes, kernel_size=3, stride=stride,
                               padding=1, bias=False)
        self.bn2 = nn.BatchNorm2d(planes)
        self.conv3 = nn.Conv2d(planes, planes * self.expansion, kernel_size=1, bias=False)
        self.bn3 = nn.BatchNorm2d(planes * self.expansion)
        self.relu = nn.ReLU(inplace=True)
        self.downsample = downsample
        self.stride = stride

    def forward(self, x):
        residual = x

        out = self.conv1(x)
        out = self.bn1(out)
        out = self.relu(out)

        out = self.conv2(out)
        out = self.bn2(out)
        out = self.relu(out)

        out = self.conv3(out)
        out = self.bn3(out)

        if self.downsample is not None:
            residual = self.downsample(x)

        out += residual
        out = self.relu(out)

        return out        
