# Supplementary material for: Counting people inside a region-of-interest in CCTV footage with deep learning
Source: PeerJ Comput Sci. 2022 Sep 22;8:e1067. doi: 10.7717/peerj-cs.1067 (PMC9575879; doi:10.7717/peerj-cs.1067)
Supplement: Supplemental Information 1 [file peerj-cs-08-1067-s001.zip › codes/models/SCC_Model/VGG_decoder.py]

from config import cfg
import torch
import torch.nn as nn
import torch.nn.functional as F
from misc.layer import Conv2d, FC
from torchvision import models
from misc.utils import *

model_path = '../PyTorch_Pretrained/vgg16-397923af.pth'

class VGG_decoder(nn.Module):
    def __init__(self, pretrained=True):
        super(VGG_decoder, self).__init__()
        vgg = models.vgg16()
        if pretrained:
            vgg.load_state_dict(torch.load(model_path))
        features = list(vgg.features.children())
        self.features4 = nn.Sequential(*features[0:23])


        self.de_pred = nn.Sequential(Conv2d( 512, 128, 3, same_padding=True, NL='relu'),
                                    nn.ConvTranspose2d(128,64,4,stride=2,padding=1,output_padding=0,bias=True),
                                    nn.ReLU(),
                                    nn.ConvTranspose2d(64,32,4,stride=2,padding=1,output_padding=0,bias=True),
                                    nn.ReLU(),
                                    nn.ConvTranspose2d(32,16,4,stride=2,padding=1,output_padding=0,bias=True),
                                    nn.ReLU(),
                                    Conv2d(16, 1, 1, same_padding=True, NL='relu'))


    def forward(self, x):
        x = self.features4(x)       
        x = self.de_pred(x)

        return x
