# Supplementary material for: Counting people inside a region-of-interest in CCTV footage with deep learning
Source: PeerJ Comput Sci. 2022 Sep 22;8:e1067. doi: 10.7717/peerj-cs.1067 (PMC9575879; doi:10.7717/peerj-cs.1067)
Supplement: Supplemental Information 1 [file peerj-cs-08-1067-s001.zip › codes/train.py]

import os
import numpy as np
import torch

from config import cfg

#------------prepare enviroment------------
seed = cfg.SEED
if seed is not None:
    np.random.seed(seed)
    torch.manual_seed(seed)
    torch.cuda.manual_seed(seed)

gpus = cfg.GPU_ID
if len(gpus)==1:
    torch.cuda.set_device(gpus[0])

torch.backends.cudnn.benchmark = True


#------------prepare data loader------------
data_mode = cfg.DATASET
if data_mode is 'SHHA':
    from datasets.SHHA.loading_data import loading_data 
    from datasets.SHHA.setting import cfg_data 
elif data_mode is 'SHHB':
    from datasets.SHHB.loading_data import loading_data 
    from datasets.SHHB.setting import cfg_data 
elif data_mode is 'QNRF':
    from datasets.QNRF.loading_data import loading_data 
    from datasets.QNRF.setting import cfg_data 
elif data_mode is 'UCF50':
    from datasets.UCF50.loading_data import loading_data 
    from datasets.UCF50.setting import cfg_data 
elif data_mode is 'WE':
    from datasets.WE.loading_data import loading_data 
    from datasets.WE.setting import cfg_data 
elif data_mode is 'GCC':
    from datasets.GCC.loading_data import loading_data
    from datasets.GCC.setting import cfg_data 
elif data_mode is 'RHC':
    from datasets.RHC.loading_data import loading_data
    from datasets.RHC.setting import cfg_data 
elif data_mode is 'RHC2':
    from datasets.RHC2.loading_data import loading_data
    from datasets.RHC2.setting import cfg_data 


#------------Prepare Trainer------------
net = cfg.NET
if net in ['MCNN', 'AlexNet', 'VGG', 'VGG_DECODER', 'Res50', 'Res101', 'CSRNet','Res101_SFCN']:
    from trainer import Trainer
elif net in ['SANet']: 
    from trainer_for_M2TCC import Trainer # double losses but signle output
elif net in ['CMTL']: 
    from trainer_for_CMTL import Trainer # double losses and double outputs
elif net in ['PCCNet']:
    from trainer_for_M3T3OCC import Trainer
elif net in ['Res50_FPN', 'Res101_FPN']: 
    from trainer_for_FPNCC import Trainer # single losses but triple outputs
elif net in ['EfficientNet', 'EfficientFPN']:
    from trainer_for_EFF import Trainer # single losses but triple outputs
elif net in ['Res50_RHC','Res101_RHC','EfficientNet_RHC','CSRNet_RHC','SFCN_RHC']:
    from trainer_for_RHCC import Trainer # single losses but triple outputs

#------------Start Training------------
pwd = os.path.split(os.path.realpath(__file__))[0]
cc_trainer = Trainer(loading_data,cfg_data,pwd)
cc_trainer.forward()
